# Supplementary material for: Pyridine Carboxamides Based on Sulfobetaines: Design, Reactivity, and Biological Activity
Source: Molecules. 2022 Nov 3;27(21):7542. doi: 10.3390/molecules27217542 (PMC9658115; doi:10.3390/molecules27217542)
Supplement: Supplementary file 1 [file molecules-27-07542-s001.zip]

Archive with 1 entries (1 files):
- molecules-1964220-SI.pdf
